# Supplementary material for: Conservation Genetics of the Endangered Lompoc Yerba Santa (Eriodictyon capitatum Eastw., Namaceae), including Phylogenomic Insights into the Evolution of Eriodictyon
Source: Plants (Basel). 2023 Dec 27;13(1):90. doi: 10.3390/plants13010090 (PMC10780715; doi:10.3390/plants13010090)
Supplement: Supplementary file 1 [file plants-13-00090-s001.zip]

Archive with 2 entries (2 files):
- Supplementary_Table_S1_sample_info_v3.xlsx
- Supplementary_Table_S2_multilocus_genotypes.xlsx
