# Supplementary material for: Conservation Genetics of the Endangered Lompoc Yerba Santa (Eriodictyon capitatum Eastw., Namaceae), including Phylogenomic Insights into the Evolution of Eriodictyon
Source: Plants (Basel). 2023 Dec 27;13(1):90. doi: 10.3390/plants13010090 (PMC10780715; doi:10.3390/plants13010090)
Supplement: Supplementary file 1 [file plants-13-00090-s001.zip › Supplementary_Table_S1_sample_info_v3.xlsx]

## Sheet: Sheet1
Dataset 1*	*samples in BOLD appear in both datasets
Sample name	Taxon	Taxon ID in NCBI	SBBG extraction no.	Collector_collection no._tissue no.	Locality (general)	Latitude	Longitude	Name of full submission in SRA	SRA Accession No.	reads_raw	reads_passed_filter	clusters_total	clusters_hidepth	hetero_est	error_est	reads_consens	loci_in_assembly
EO1_Orcutt_Hill_10	Eriodictyon capitatum	2876763	4623	Guilliams_5005_OH10	Orcutt, sect B northeast	34.8332	-120.407	PRJNA1016464	SAMN38020870	12666081	12653111	261200	227042	0.031822	0.005374	191475	37524
EO1_Orcutt_Hill_16	Eriodictyon capitatum	2876763	3218	Guilliams_5005_OH16	Orcutt, sect B northeast	34.8332	-120.407	PRJNA1016464	SAMN38020866	8851366	8840658	295631	232363	0.03501	0.006256	196693	37030
EO1_Orcutt_Hill_17	Eriodictyon capitatum	2876763	3219	Guilliams_5005_OH17	Orcutt, sect B northeast	34.8332	-120.407	PRJNA1016464	SAMN38020871	20044193	20013482	378247	296279	0.044947	0.005745	244823	38570
EO1_Orcutt_Hill_18	Eriodictyon capitatum	2876763	4629	Guilliams_5005_OH18	Orcutt Hill Oilfield Section B	34.8332	-120.407	PRJNA1016464	SAMN38020837	10168140	10155586	286582	224780	0.031895	0.005311	194951	36436
EO1_Orcutt_Hill_19	Eriodictyon capitatum	2876763	2517	Guilliams_5005_OH19	Orcutt, sect B northeast	34.8332	-120.407	PRJNA1016464	SAMN38020868	10796254	10782772	324650	250607	0.029536	0.004693	216553	37601
EO1_Orcutt_Hill_21	Eriodictyon capitatum	2876763	2721	Guilliams_5012_OH21	Orcutt, sect C south	34.8298	-120.405	PRJNA1016464	SAMN38020924	21317430	21286471	346259	267115	0.035469	0.005683	223793	38062
EO1_Orcutt_Hill_23	Eriodictyon capitatum	2876763	2496	Guilliams_5012_OH23	Orcutt, sect C south	34.8298	-120.405	PRJNA1016464	SAMN38020867	3625025	3608077	170146	141968	0.028827	0.005915	124120	27501
EO1_Orcutt_Hill_4	Eriodictyon capitatum	2876763	2486	Guilliams_5005_OH4	Orcutt, sect B northeast	34.8332	-120.407	PRJNA1016464	SAMN38020865	4106736	4089568	151460	131741	0.024879	0.005367	115932	26449
EO1_Orcutt_Hill_5	Eriodictyon capitatum	2876763	2487	Guilliams_5005_OH5	Orcutt, sect B northeast	34.8332	-120.407	PRJNA1016464	SAMN38020864	15586253	15567636	412246	311413	0.035598	0.004854	266997	38418
EO1_Orcutt_Hill_7	Eriodictyon capitatum	2876763	4620	Guilliams_5005_OH7	Orcutt, sect B northeast	34.8332	-120.407	PRJNA1016464	SAMN38020869	15257807	15236722	435021	309485	0.037947	0.005775	266426	36778
EO2_Pine_Canyon_1	Eriodictyon capitatum	2876763	3221	HasenstabLehman_2133_PC1	VAFB Pine Canyon	34.6985	-120.507	PRJNA1016464	SAMN38020838	3988627	3981415	198765	159060	0.043099	0.006341	134054	30665
EO2_Pine_Canyon_11	Eriodictyon capitatum	2876763	2374	HasenstabLehman_2133_PC11	Pine Canyon	34.6992	-120.506	PRJNA1016464	SAMN38020885	817030	800325	105849	78740	0.03288	0.006388	71491	19103
EO2_Pine_Canyon_13	Eriodictyon capitatum	2876763	2379	HasenstabLehman_2133_PC13	Pine Canyon	34.6994	-120.506	PRJNA1016464	SAMN38020886	902655	898310	61358	45910	0.030555	0.005573	41672	9830
EO2_Pine_Canyon_15	Eriodictyon capitatum	2876763	2288	HasenstabLehman_2133_PC15	Pine Canyon	34.6995	-120.506	PRJNA1016464	SAMN38020880	13493131	13474924	316099	243742	0.034735	0.004919	208381	37344
EO2_Pine_Canyon_16	Eriodictyon capitatum	2876763	4652	HasenstabLehman_2133_PC16	Pine Canyon	34.699	-120.507	PRJNA1016464	SAMN38020876	11530017	11510728	330802	262607	0.034334	0.005912	220987	38443
EO2_Pine_Canyon_17	Eriodictyon capitatum	2876763	4653	HasenstabLehman_2133_PC17	Pine Canyon	34.7024	-120.508	PRJNA1016464	SAMN38020877	8547137	8537107	265698	213719	0.029891	0.005111	186099	37548
EO2_Pine_Canyon_18	Eriodictyon capitatum	2876763	4654	HasenstabLehman_2133_PC18	Pine Canyon	34.7026	-120.508	PRJNA1016464	SAMN38020878	15768323	15747445	329973	259724	0.033762	0.004575	221886	38892
EO2_Pine_Canyon_19	Eriodictyon capitatum	2876763	4499	HasenstabLehman_2133_PC19	Pine Canyon	34.7029	-120.509	PRJNA1016464	SAMN38020875	730435	728547	80775	59569	0.028557	0.006804	54626	13301
EO2_Pine_Canyon_2	Eriodictyon capitatum	2876763	3222	HasenstabLehman_2133_PC2	Pine Canyon	34.6986	-120.507	PRJNA1016464	SAMN38020872	21554765	21528126	330745	256341	0.034493	0.004685	214651	38142
EO2_Pine_Canyon_20	Eriodictyon capitatum	2876763	2291	HasenstabLehman_2133_PC20	Pine Canyon	34.703	-120.508	PRJNA1016464	SAMN38020881	3842547	3832309	226111	180966	0.031376	0.005238	158932	34714
EO2_Pine_Canyon_21	Eriodictyon capitatum	2876763	2371	HasenstabLehman_2133_PC21	Pine Canyon	34.7015	-120.51	PRJNA1016464	SAMN38020883	840102	839111	115172	81905	0.030922	0.005828	75616	17575
EO2_Pine_Canyon_22	Eriodictyon capitatum	2876763	2372	HasenstabLehman_2133_PC22	Pine Canyon	34.7016	-120.51	PRJNA1016464	SAMN38020884	5886868	5842306	192137	165302	0.029238	0.004656	143792	29824
EO2_Pine_Canyon_23	Eriodictyon capitatum	2876763	2297	HasenstabLehman_2133_PC23	Pine Canyon	34.7016	-120.51	PRJNA1016464	SAMN38020882	8573766	8560292	263250	222315	0.032026	0.005109	190863	38225
EO2_Pine_Canyon_3	Eriodictyon capitatum	2876763	2286	HasenstabLehman_2133_PC3	Pine Canyon	34.6987	-120.507	PRJNA1016464	SAMN38020879	2343209	2336777	139987	118317	0.0285	0.0062	103989	24570
EO2_Pine_Canyon_4	Eriodictyon capitatum	2876763	3224	HasenstabLehman_2133_PC4	Pine Canyon	34.6987	-120.507	PRJNA1016464	SAMN38020873	13255704	13240041	320579	253454	0.033812	0.005337	213999	39458
EO2_Pine_Canyon_8	Eriodictyon capitatum	2876763	4493	HasenstabLehman_2133_PC8	Pine Canyon	34.699	-120.507	PRJNA1016464	SAMN38020874	3962310	3962191	197623	158312	0.042005	0.006223	133369	30696
EO5_Hollister_Ranch_12	Eriodictyon capitatum	2876763	2393	HasenstabLehman_2007_HR12	Hollister Ranch	34.4908	-120.386	PRJNA1016464	SAMN38020903	6060211	6050116	274639	215458	0.028653	0.005243	190069	37038
EO5_Hollister_Ranch_13	Eriodictyon capitatum	2876763	2394	HasenstabLehman_2007_HR13	Hollister Ranch	34.4908	-120.386	PRJNA1016464	SAMN38020904	754304	753263	45548	34244	0.015727	0.00496	32140	7097
EO5_Hollister_Ranch_14	Eriodictyon capitatum	2876763	2395	HasenstabLehman_2007_HR14	Hollister Ranch	34.4908	-120.386	PRJNA1016464	SAMN38020905	12888694	12876138	290978	236745	0.030541	0.004121	204620	38815
EO5_Hollister_Ranch_15	Eriodictyon capitatum	2876763	2396	HasenstabLehman_2007_HR15	Hollister Ranch	34.4908	-120.386	PRJNA1016464	SAMN38020906	21740506	21708808	357265	273518	0.038144	0.005571	229740	38385
EO5_Hollister_Ranch_16	Eriodictyon capitatum	2876763	2397	HasenstabLehman_2007_HR16	Hollister Ranch	34.4908	-120.386	PRJNA1016464	SAMN38020907	887220	871068	54371	41342	0.034642	0.005898	37362	8307
EO5_Hollister_Ranch_18	Eriodictyon capitatum	2876763	2452	HasenstabLehman_2007_HR18	Hollister Ranch	34.4908	-120.386	PRJNA1016464	SAMN38020908	2247784	2225136	134567	102900	0.046293	0.008858	88801	17922
EO5_Hollister_Ranch_20	Eriodictyon capitatum	2876763	2454	HasenstabLehman_2007_HR20	Hollister Ranch	34.4908	-120.386	PRJNA1016464	SAMN38020909	22265014	22242910	353105	270512	0.031208	0.004586	232571	38780
EO5_Hollister_Ranch_21	Eriodictyon capitatum	2876763	2455	HasenstabLehman_2007_HR21	Hollister Ranch	34.4908	-120.386	PRJNA1016464	SAMN38020910	21277488	21247000	364046	279301	0.035269	0.004695	236097	39007
EO5_Hollister_Ranch_22	Eriodictyon capitatum	2876763	2456	HasenstabLehman_2007_HR22	Hollister Ranch	34.4908	-120.386	PRJNA1016464	SAMN38020911	25367184	25320433	371620	271281	0.039982	0.005257	228648	36116
EO5_Hollister_Ranch_3	Eriodictyon capitatum	2876763	2384	HasenstabLehman_2007_HR3	Hollister Ranch	34.4908	-120.386	PRJNA1016464	SAMN38020899	3899132	3867357	56874	49223	0.017769	0.003571	44428	9997
EO5_Hollister_Ranch_4	Eriodictyon capitatum	2876763	2385	HasenstabLehman_2007_HR4	Hollister Ranch	34.4908	-120.386	PRJNA1016464	SAMN38020900	9780410	9743119	206369	177229	0.030076	0.004365	153624	32794
EO5_Hollister_Ranch_5	Eriodictyon capitatum	2876763	2386	HasenstabLehman_2007_HR5	Hollister Ranch	34.4908	-120.386	PRJNA1016464	SAMN38020901	3899132	3890286	53788	47400	0.015272	0.003278	43180	10024
EO5_Hollister_Ranch_6	Eriodictyon capitatum	2876763	2387	HasenstabLehman_2007_HR6	Hollister Ranch	34.4908	-120.386	PRJNA1016464	SAMN38020902	9780410	9766668	198533	172332	0.029132	0.004233	150267	32823
EO9_35th_11	Eriodictyon capitatum	2876763	2275	Guilliams_5388_35_11	35th St.	34.7055	-120.572	PRJNA1016464	SAMN38020894	11886768	11869539	414733	326952	0.030399	0.005005	286107	34585
EO9_35th_12	Eriodictyon capitatum	2876763	2685	Guilliams_5388_35_12	35th St.	34.7056	-120.571	PRJNA1016464	SAMN38020897	25064779	25033105	353197	266594	0.041168	0.004588	220412	35990
EO9_35th_15	Eriodictyon capitatum	2876763	2272	Guilliams_5388_35_15	35th St.	34.7052	-120.572	PRJNA1016464	SAMN38020892	17832409	17813137	310652	239483	0.033494	0.004925	203388	35304
EO9_35th_17	Eriodictyon capitatum	2876763	4645	Guilliams_5388_35_17	35th St.	34.7058	-120.57	PRJNA1016464	SAMN38020889	2808117	2779574	173553	142729	0.027088	0.00597	126841	29848
EO9_35th_20	Eriodictyon capitatum	2876763	4646	Guilliams_5388_35_20	35th St.	34.7058	-120.571	PRJNA1016464	SAMN38020890	16829544	16804939	322329	252960	0.042059	0.005685	211598	39197
EO9_35th_21	Eriodictyon capitatum	2876763	4647	Guilliams_5388_35_21	35th St.	34.7057	-120.571	PRJNA1016464	SAMN38020891	12615460	12595470	323678	261030	0.043348	0.005744	214785	40078
EO9_35th_3	Eriodictyon capitatum	2876763	4641	Guilliams_5388_35_3	35th St.	34.7057	-120.572	PRJNA1016464	SAMN38020887	7862593	7856019	263983	218042	0.028086	0.004999	189356	39602
EO9_35th_4	Eriodictyon capitatum	2876763	4642	Guilliams_5388_35_4	35th St.	34.7058	-120.572	PRJNA1016464	SAMN38020888	7862593	7849454	272844	223764	0.029623	0.004572	192650	39327
EO9_35th_5	Eriodictyon capitatum	2876763	2283	Guilliams_5388_35_5	35th St.	34.7057	-120.572	PRJNA1016464	SAMN38020896	19589932	19566764	355907	279545	0.038965	0.005058	233888	40488
EO9_35th_6	Eriodictyon capitatum	2876763	2273	Guilliams_5388_35_6	35th St.	34.7055	-120.572	PRJNA1016464	SAMN38020893	15653299	15637990	423522	331734	0.0308	0.004191	291993	38111
EO9_35th_7	Eriodictyon capitatum	2876763	2278	Guilliams_5388_35_7	35th St.	34.7055	-120.572	PRJNA1016464	SAMN38020895	13903768	13881405	367387	294194	0.03168	0.005325	253134	35075
EO9_35th_9	Eriodictyon capitatum	2876763	2691	Guilliams_5388_35_9	35th St.	34.7053	-120.572	PRJNA1016464	SAMN38020898	14608536	14577796	520730	379522	0.03348	0.005049	332036	34554
EO14_Airfield_10	Eriodictyon capitatum	2876763	2764	HasenstabLehman_2407_AF10	Air Field	34.7295	-120.563	PRJNA1016464	SAMN38020933	3026768	3016323	259675	153757	0.025482	0.006538	130162	33969
EO14_Airfield_11	Eriodictyon capitatum	2876763	2765	HasenstabLehman_2407_AF11	Air Field	34.7295	-120.563	PRJNA1016464	SAMN38020939	12349069	12316285	406544	249870	0.026756	0.00558	206496	41306
EO14_Airfield_15	Eriodictyon capitatum	2876763	2769	HasenstabLehman_2407_AF15	Air Field	34.7295	-120.563	PRJNA1016464	SAMN38020836	215332	215023	71584	25333	0.052859	0.011909	21703	5788
EO14_Airfield_16	Eriodictyon capitatum	2876763	2770	HasenstabLehman_2407_AF16	Air Field	34.7295	-120.563	PRJNA1016464	SAMN38020934	4953871	4923512	303702	202039	0.025455	0.005858	171338	40464
EO14_Airfield_17	Eriodictyon capitatum	2876763	2791	HasenstabLehman_2407_AF17	Air Field	34.7295	-120.563	PRJNA1016464	SAMN38020935	11625608	11618098	356379	221229	0.024693	0.005852	184873	41207
EO14_Airfield_18	Eriodictyon capitatum	2876763	2792	HasenstabLehman_2407_AF18	Air Field	34.7295	-120.563	PRJNA1016464	SAMN38020936	2692208	2689535	215970	147430	0.023794	0.005504	128606	34418
EO14_Airfield_19	Eriodictyon capitatum	2876763	2800	HasenstabLehman_2407_AF19	Air Field	34.7295	-120.563	PRJNA1016464	SAMN38020944	11100041	11091669	416546	233362	0.024816	0.005054	197107	40294
EO14_Airfield_1	Eriodictyon capitatum	2876763	2755	HasenstabLehman_2407_AF1	Air Field	34.7295	-120.563	PRJNA1016464	SAMN38020925	467023	458842	75264	25582	0.076302	0.010263	21001	5350
EO14_Airfield_20	Eriodictyon capitatum	2876763	2801	HasenstabLehman_2407_AF20	Air Field	34.7295	-120.563	PRJNA1016464	SAMN38020945	3848767	3837028	256122	179206	0.024774	0.005756	154023	38352
EO14_Airfield_23	Eriodictyon capitatum	2876763	2804	HasenstabLehman_2407_AF23	Air Field	34.7295	-120.563	PRJNA1016464	SAMN38020946	6530994	6519608	354530	173906	0.023497	0.006427	145410	32446
EO14_Airfield_24	Eriodictyon capitatum	2876763	2805	HasenstabLehman_2407_AF24	Air Field	34.7295	-120.563	PRJNA1016464	SAMN38020947	9732855	9727760	384379	218998	0.024222	0.005725	184682	40411
EO14_Airfield_25	Eriodictyon capitatum	2876763	2794	HasenstabLehman_2407_AF25	Air Field	34.7295	-120.563	PRJNA1016464	SAMN38020937	9791631	9779258	409482	199965	0.025272	0.006317	163053	36687
EO14_Airfield_2	Eriodictyon capitatum	2876763	2756	HasenstabLehman_2407_AF2	Air Field	34.7295	-120.563	PRJNA1016464	SAMN38020926	8749251	8739353	332910	195088	0.024981	0.006003	162484	38797
EO14_Airfield_3	Eriodictyon capitatum	2876763	2757	HasenstabLehman_2407_AF3	Air Field	34.7295	-120.563	PRJNA1016464	SAMN38020927	9607760	9597390	361138	199528	0.026448	0.00752	162366	38100
EO14_Airfield_4	Eriodictyon capitatum	2876763	2758	HasenstabLehman_2407_AF4	Air Field	34.7295	-120.563	PRJNA1016464	SAMN38020928	9224507	9213931	361368	215351	0.026236	0.006397	176198	40303
EO14_Airfield_5	Eriodictyon capitatum	2876763	2819	HasenstabLehman_2407_AF5	Air field	34.7295	-120.563	PRJNA1016464	SAMN38020835	10200393	10175964	403000	215617	0.026805	0.006422	176676	38129
EO14_Airfield_6	Eriodictyon capitatum	2876763	2760	HasenstabLehman_2407_AF6	Air Field	34.7295	-120.563	PRJNA1016464	SAMN38020929	11191009	11186758	370610	228959	0.025006	0.006124	190494	41099
EO14_Airfield_7	Eriodictyon capitatum	2876763	2761	HasenstabLehman_2407_AF7	Air Field	34.7295	-120.563	PRJNA1016464	SAMN38020930	9484555	9465886	364898	237073	0.024066	0.006394	195736	41128
EO14_Airfield_8	Eriodictyon capitatum	2876763	2762	HasenstabLehman_2407_AF8	Air Field	34.7295	-120.563	PRJNA1016464	SAMN38020931	11559092	11552972	369333	219010	0.024838	0.00664	180891	40385
EO14_Airfield_9	Eriodictyon capitatum	2876763	2763	HasenstabLehman_2407_AF9	Air Field	34.7295	-120.563	PRJNA1016464	SAMN38020932	12594378	12585711	357689	200366	0.025045	0.006293	164248	35433
EO13_La_Salle_11	Eriodictyon capitatum	2876763	6680	HasenstabLehman_2323_ULS11	La Salle	34.6276	-120.55	PRJNA1016464	SAMN38020917	6950676	6949324	296311	190692	0.023002	0.003863	169974	39322
EO13_La_Salle_12	Eriodictyon capitatum	2876763	6681	HasenstabLehman_2323_ULS12	La Salle	34.6276	-120.55	PRJNA1016464	SAMN38020918	3323691	3323109	207624	145188	0.025182	0.005143	130795	34282
EO13_La_Salle_13	Eriodictyon capitatum	2876763	6682	HasenstabLehman_2323_ULS13	La Salle	34.6276	-120.55	PRJNA1016464	SAMN38020919	4715810	4715042	242023	182306	0.021955	0.004007	163230	39969
EO13_La_Salle_15	Eriodictyon capitatum	2876763	2479	HasenstabLehman_2323_ULS15	La Salle	34.6276	-120.55	PRJNA1016464	SAMN38020920	17690305	17690110	516717	238216	0.024462	0.006254	189607	38789
EO13_La_Salle_16	Eriodictyon capitatum	2876763	2480	HasenstabLehman_2323_ULS16	La Salle	34.6275	-120.55	PRJNA1016464	SAMN38020921	5524878	5516730	261388	171918	0.022198	0.005888	146733	37381
EO13_La_Salle_1	Eriodictyon capitatum	2876763	2712	HasenstabLehman_2323_ULS1	La Salle	34.6272	-120.55	PRJNA1016464	SAMN38020922	5600915	5600088	137249	92876	0.021487	0.003691	83918	20827
EO13_La_Salle_2	Eriodictyon capitatum	2876763	6675	HasenstabLehman_2323_ULS2	La Salle	34.6271	-120.55	PRJNA1016464	SAMN38020912	1294388	1294182	166709	102768	0.031163	0.006473	93532	26426
EO13_La_Salle_5	Eriodictyon capitatum	2876763	6674	HasenstabLehman_2323_ULS5	La Salle	34.6273	-120.549	PRJNA1016464	SAMN38020913	7478693	7477477	275746	195197	0.021986	0.003634	173686	40212
EO13_La_Salle_6	Eriodictyon capitatum	2876763	2715	HasenstabLehman_2323_ULS6	La Salle	34.6273	-120.549	PRJNA1016464	SAMN38020923	13018051	13004946	403201	210617	0.025643	0.006637	171323	38326
EO13_La_Salle_7	Eriodictyon capitatum	2876763	6676	HasenstabLehman_2323_ULS7	La Salle	34.6272	-120.549	PRJNA1016464	SAMN38020914	12194456	12192407	269183	175658	0.018805	0.002969	158235	37449
EO13_La_Salle_8	Eriodictyon capitatum	2876763	6677	HasenstabLehman_2323_ULS8	La Salle	34.6272	-120.549	PRJNA1016464	SAMN38020915	787701	787562	152815	91166	0.036765	0.007595	83627	24494
EO13_La_Salle_9	Eriodictyon capitatum	2876763	6678	HasenstabLehman_2323_ULS9	La Salle	34.6272	-120.549	PRJNA1016464	SAMN38020916	1776615	1776299	189656	127457	0.026653	0.006271	114986	31645
Dataset 2*
Sample name	Taxon	Taxon ID in NCBI	SBBG extraction no.	Collector, collection no., tissue no.	Locality (general)	Latitude	Longitude	Name of full submission in SRA	SRA Accession No.	reads_raw	reads_passed_filter	clusters_total	clusters_hidepth	hetero_est	error_est	reads_consens	loci_in_assembly
E_capitatium_Orcutt_18	Eriodictyon capitatum	2876763	4629	Guilliams_5005_OH18	Orcutt Hill Oilfield Section B	34.8332	-120.407	PRJNA1016464	SAMN38020837	10168140	10138146	284648	122679	0.032472	0.005275	122330	24710
E_capitatum_Pine_Canyon_1	Eriodictyon capitatum	2876763	3221	HasenstabLehman_2133_PC1	VAFB Pine Canyon	34.6985	-120.507	PRJNA1016464	SAMN38020838	3988627	3962310	197353	80204	0.04264	0.006363	80109	16712
E_capitatum_Airfield_5	Eriodictyon capitatum	2876763	2819	HasenstabLehman_2407_AF5	Air field	34.7295	-120.563	PRJNA1016464	SAMN38020835	10200393	10175856	377621	153066	0.025163	0.006353	152793	29590
E_capitatum_Airfield_9	Eriodictyon capitatum	2876763	2763	HasenstabLehman_2407_AF9	Air Field	34.7295	-120.563	PRJNA1016464	SAMN38020932	12594378	12557583	354206	156135	0.024505	0.006293	155897	29336
E_capitatum_VAFB_south_15	Eriodictyon capitatum	2876763	2479	HasenstabLehman_2323_ULS15	VAFB South	34.6276	-120.55	PRJNA1016464	SAMN38020920	17690305	17690305	516527	177663	0.025009	0.00633	148766	28378
E_altissimum_740	Eriodictyon altissimum	2876762	740	Guilliams_sn_740	EO5 Indian Knob	35.1991	-120.668	PRJNA1016464	SAMN38020949	12580856	12528255	1425597	140864	0.03891	0.00601	138251	26135
E_altissimum_772	Eriodictyon altissimum	2876762	772	Guilliams_sn_772	EO5 Indian Knob	35.1988	-120.668	PRJNA1016464	SAMN38020948	3105696	3089534	163811	79320	0.018053	0.004191	79269	22024
E_altissimum_810	Eriodictyon altissimum	2876762	810	Guilliams_sn_810	EO5 Indian Knob	35.1976	-120.664	PRJNA1016464	SAMN38020951	5573753	5573753	438610	75524	0.024206	0.004896	63752	17584
E_altissimum_820	Eriodictyon altissimum	2876762	820	Guilliams_sn_820	EO5 Indian Knob	35.1998	-120.665	PRJNA1016464	SAMN38020950	10281608	10281608	408550	105875	0.020563	0.003923	93060	24239
E_angustifolium_CMG3835	Eriodictyon angustifolium	1241234	2859	Guilliams_3835	Sedona, AZ	34.8951	-111.826	PRJNA1016464	SAMN38020862	1767551	1767551	108130	47609	0.042672	0.007258	36630	8811
E_angustifolium_CMG3834	Eriodictyon angustifolium	1241234	2958	Guilliams_3834	Sedona, AZ	34.8951	-111.826	PRJNA1016464	SAMN38020863	1767555	1767555	108130	47609	0.042672	0.007258	36630	8812
E_angustifolium_BC_CMG5607	Eriodictyon angustifolium	1241234	2783	Guilliams_5607	Ensenada, MX	31.7435	-115.979	PRJNA1016464	SAMN38020843	5422696	5400979	323949	134024	0.024858	0.007168	133834	28619
E_angustifolium_BC_CMG5606	Eriodictyon angustifolium	1241234	2782	Guilliams_5606	Ensenada, MX	31.8369	-116.065	PRJNA1016464	SAMN38020842	4426404	4413187	251075	124332	0.022646	0.005275	124243	27512
E_californicum_KHL1232	Eriodictyon californicum	4132	2771	HasenstabLehman_1232	Yokuts Valley	36.7551	-119.097	PRJNA1016464	SAMN38020952	13973207	13938210	383620	157802	0.024767	0.005234	157608	28842
E_californicum_HES_sn	Eriodictyon californicum	4132	2779	Schneider_59	Fort Ord	36.6342	-121.745	PRJNA1016464	SAMN38020844	15314277	15255457	508334	155113	0.025417	0.005886	154627	28306
E_crassifolium_crassifolium_KHL2484	Eriodictyon crassifolium var. crassifolium	79348	2776	HasenstabLehman_2484	Lake Hughes	34.6491	-118.487	PRJNA1016464	SAMN38020953	2083325	2046347	235567	69991	0.031881	0.007584	69886	17046
E_crassifolium_crassifolium_CMG4495	Eriodictyon crassifolium var. crassifolium	79348	2772	Guilliams_4495	Torrey Pines	32.9212	-117.254	PRJNA1016464	SAMN38020845	3710652	3674623	268818	106361	0.026428	0.00595	106234	23860
E_crassifolium_nigrescens_RB10854	Eriodictyon crassifolium var. nigrescens	79349	2869	Elvin_Burgess_10854	Tar Creek Trail	34.4828	-118.914	PRJNA1016464	SAMN38020943	11027734	11009510	329042	133775	0.023708	0.005698	133627	26021
E_crassifolium_nigrescens_CMG4605	Eriodictyon crassifolium var. nigrescens	79349	2994	Guilliams_4605	Lockwood Valley Rd	34.6953	-119.29	PRJNA1016464	SAMN38020846	4753900	4535395	345594	95231	0.037792	0.008059	94774	19332
E_lobbii_LJ13203	Eriodictyon lobbii	3086999	2784	Janeway_13203	Plumas National Forest	39.7583	-121.007	PRJNA1016464	SAMN38020847	6609269	6534007	269428	99364	0.021355	0.004372	99143	19731
E_lobbii_WB2019_146	Eriodictyon lobbii	3086999	2829	Boes_2019_146	Sierra, CA			PRJNA1016464	SAMN38020848	3229803	3170454	298569	66986	0.038493	0.011336	66635	13338
E_lobbii_WB2019_147	Eriodictyon lobbii	3086999	2830	Boes_2019_147	Sierra, CA			PRJNA1016464	SAMN38020849	7959016	7923042	325415	104255	0.020834	0.006226	103873	21934
E_parryi_KHL2500	Turricula parryi	79406	2942	HasenstabLehman_2500	Rose Valley Rd	34.5364	-119.209	PRJNA1016464	SAMN38020850	8857282	8827263	429037	129882	0.026348	0.007865	129287	24886
E_parryi_CMG5659	Turricula parryi	79406	2943	Guilliams_5659	Cleghorn Rd	34.303	-117.463	PRJNA1016464	SAMN38020851	6918376	6839087	398285	131442	0.025923	0.007484	131229	25536
E_sessilifolium_CMG5605	Eriodictyon sessilifolium	79350	2873	Guilliams_5605_1	Ensenada, MX	31.899	-116.457	PRJNA1016464	SAMN38020839	11412350	11343892	312191	156227	0.035578	0.005596	155938	27136
E_sessilifolium_CMG5604_2	Eriodictyon sessilifolium	79350	2243	Guilliams_5604_2	Ensenada, MX	31.9022	-116.609	PRJNA1016464	SAMN38020840	8527728	8511878	395385	167967	0.026149	0.005351	167751	30576
E_sessilifolium_CMG5604_1	Eriodictyon sessilifolium	79350	2872	Guilliams_5604_1	Ensenada, MX	31.9022	-116.609	PRJNA1016464	SAMN38020841	2872164	2868130	226631	99629	0.023583	0.005951	99551	22376
E_tomentosum_KHL2489	Eriodictyon tomentosum	3082013	2874	HasenstabLehman_2489	Santa Margarita	35.3927	-120.607	PRJNA1016464	SAMN38020954	10504412	10478535	372861	156594	0.023599	0.005725	156365	27224
E_traskiae_smithii_CMG4510	Eriodictyon traskiae subsp. smithii	3086994	2875	Guilliams_4510	Lost Valley	34.7774	-119.908	PRJNA1016464	SAMN38020852	9894884	9881273	419580	140663	0.023823	0.005436	140440	28291
E_traskiae_traskiae_BD19-055	Eriodictyon traskiae subsp. traskiae	3086995	2789	Dion_19_055	Santa Catalina Island	33.3639	-118.413	PRJNA1016464	SAMN38020853	7422204	7409594	253435	133055	0.020867	0.005122	132947	28538
E_traskiae_traskiae_BD19-053	Eriodictyon traskiae subsp. traskiae	3086995	2857	Dion_19_053	Santa Catalina Island	33.3844	-118.17	PRJNA1016464	SAMN38020854	7422204	7409594	253435	133055	0.020867	0.005122	132947	28528
E_trichocalyx_OTAY_MGS4227	Eriodictyon trichocalyx	79351	2879	Simpson_4227	Otay Mountain	32.5758	-116.88	PRJNA1016464	SAMN38020856	10341193	10254708	446660	167470	0.036752	0.006699	167122	27900
E_trichocalyx_OTAY_MGS4236	Eriodictyon trichocalyx	79351	2880	Simpson_4236	Otay Mountain	32.5856	-116.851	PRJNA1016464	SAMN38020857	8937151	8901833	430076	150684	0.025967	0.0059	150444	29332
E_trichocalyx_OTAY_MGS4241	Eriodictyon trichocalyx	79351	2881	Simpson_4241	Otay Mountain	32.5992	-116.822	PRJNA1016464	SAMN38020858	3919162	3831205	349064	97376	0.031389	0.006801	97047	20855
E_trichocalyx_OTAY_MGS4310	Eriodictyon trichocalyx var. lanatum	2887344	2877	Simpson_4310	Buckman Springs Rd.	32.7828	-116.495	PRJNA1016464	SAMN38020855	8137235	8112117	445323	140446	0.024429	0.007029	140163	28346
Nama_demissa_KHL2096	Nama demissa var. demissa	1037437	3112	HasenstabLehman_2096	Anza Borrego	33.1507	-116.461	PRJNA1016464	SAMN38020860	7050569	6985188	245729	93438	0.025945	0.006763	93084	1599
Nama_aretiodes_DHW18024	Nama aretioides var. multiflora	3086996	3113	Wilken_18024	Mono	37.5092	-118.419	PRJNA1016464	SAMN38020859	5275982	5223017	329728	93848	0.026046	0.006923	93496	1383
Nama_rothrockii_CMG6635	Nama rothrockii	79371	6635	Guilliams_6739	Horseshoe Meadows	36.473	-118.115	PRJNA1016464	SAMN38020942	16037228	16034443	248260	98414	0.029745	0.007426	98262	7524
Nama_rothrockii_CMG6636	Nama rothrockii	79371	6636	Guilliams_6775	Onion Valley	36.7726	-118.34	PRJNA1016464	SAMN38020940	792919	792808	77159	9176	0.048508	0.023844	9133	494
Nama_rothrockii_CMG6639	Nama rothrockii	79371	6639	Guilliams_6743	9 Mile Canyon	35.9466	-118.079	PRJNA1016464	SAMN38020941	16111252	16108547	311677	110729	0.035525	0.009833	110384	7623
Wigandia_urens_KHL376	Wigandia urens	79409	9739	HasenstabLehman_376	Michoacan	s.n.		PRJNA1016464	SAMN38020861	17573799	17519755	486458	141180	0.027686	0.005495	140734	9115
