# Supplementary material for: Conservation Genetics of the Endangered Lompoc Yerba Santa (Eriodictyon capitatum Eastw., Namaceae), including Phylogenomic Insights into the Evolution of Eriodictyon
Source: Plants (Basel). 2023 Dec 27;13(1):90. doi: 10.3390/plants13010090 (PMC10780715; doi:10.3390/plants13010090)
Supplement: Supplementary file 1 [file plants-13-00090-s001.zip › Supplementary_Table_S2_multilocus_genotypes.xlsx]

## Sheet: mlg_table
	Sample ID	Assigned multilocus genotype	Total samples	Total MLGs
1	EO1_Orcutt_Hill_4	9	11	9
2	EO1_Orcutt_Hill_5	9
3	EO1_Orcutt_Hill_7	11
4	EO1_Orcutt_Hill_10	1
5	EO1_Orcutt_Hill_15	2
6	EO1_Orcutt_Hill_16	3
7	EO1_Orcutt_Hill_17	4
8	EO1_Orcutt_Hill_18	5
9	EO1_Orcutt_Hill_19	5
10	EO1_Orcutt_Hill_21	7
11	EO1_Orcutt_Hill_23	8
12	EO2_Pine_Canyon_1	12	16	9
13	EO2_Pine_Canyon_2	12
14	EO2_Pine_Canyon_3	13
15	EO2_Pine_Canyon_4	12
16	EO2_Pine_Canyon_8	12
17	EO2_Pine_Canyon_11	13
18	EO2_Pine_Canyon_13	14
19	EO2_Pine_Canyon_15	14
20	EO2_Pine_Canyon_16	16
21	EO2_Pine_Canyon_17	17
22	EO2_Pine_Canyon_18	18
23	EO2_Pine_Canyon_19	14
24	EO2_Pine_Canyon_20	21
25	EO2_Pine_Canyon_21	22
26	EO2_Pine_Canyon_22	23
27	EO2_Pine_Canyon_23	21
28	EO5_Hollister_Ranch_3	29	13	3
29	EO5_Hollister_Ranch_4	40
30	EO5_Hollister_Ranch_5	29
31	EO5_Hollister_Ranch_6	40
32	EO5_Hollister_Ranch_12	29
33	EO5_Hollister_Ranch_13	29
34	EO5_Hollister_Ranch_14	29
35	EO5_Hollister_Ranch_15	29
36	EO5_Hollister_Ranch_16	29
37	EO5_Hollister_Ranch_18	29
38	EO5_Hollister_Ranch_20	36
39	EO5_Hollister_Ranch_21	36
40	EO5_Hollister_Ranch_22	36
41	EO9_35th_3	41	11	2
42	EO9_35th_5	41
43	EO9_35th_6	41
44	EO9_35th_7	41
45	EO9_35th_9	41
46	EO9_35th_11	41
47	EO9_35th_12	41
48	EO9_35th_15	41
49	EO9_35th_17	44
50	EO9_35th_20	41
51	EO9_35th_21	41
52	EO14_Airfield_2	52	18	1
53	EO14_Airfield_3	52
54	EO14_Airfield_4	52
55	EO14_Airfield_5	52
56	EO14_Airfield_6	52
57	EO14_Airfield_7	52
58	EO14_Airfield_8	52
59	EO14_Airfield_9	52
60	EO14_Airfield_10	52
61	EO14_Airfield_11	52
62	EO14_Airfield_16	52
63	EO14_Airfield_17	52
64	EO14_Airfield_18	52
65	EO14_Airfield_19	52
66	EO14_Airfield_20	52
67	EO14_Airfield_23	52
68	EO14_Airfield_24	52
69	EO14_Airfield_25	52
70	EO13_La_Salle_1	80	12	1
71	EO13_La_Salle_2	80
72	EO13_La_Salle_5	80
73	EO13_La_Salle_6	80
74	EO13_La_Salle_7	80
75	EO13_La_Salle_8	80
76	EO13_La_Salle_9	80
77	EO13_La_Salle_11	80
78	EO13_La_Salle_12	80
79	EO13_La_Salle_13	80
80	EO13_La_Salle_15	80
81	EO13_La_Salle_16	80
			81	25
